# Supplementary material for: Multiple Transitions between Y Chromosome and Autosome in Tago’s Brown Frog Species Complex
Source: Genes (Basel). 2024 Feb 26;15(3):300. doi: 10.3390/genes15030300 (PMC10969965; doi:10.3390/genes15030300)
Supplement: Supplementary file 1 [file genes-15-00300-s001.zip]

Archive with 2 entries (2 files):
- Figures S (pdf+ligend).pdf
- Table S1-11.xlsx
