# Supplementary material for: Multiple Transitions between Y Chromosome and Autosome in Tago’s Brown Frog Species Complex
Source: Genes (Basel). 2024 Feb 26;15(3):300. doi: 10.3390/genes15030300 (PMC10969965; doi:10.3390/genes15030300)
Supplement: Supplementary file 1 [file genes-15-00300-s001.zip › Table S1-11.xlsx]

## Sheet: title
				Supplemental information (Tables) for:
	Multiple transitions between Y chromosome and autosome in Tago’s brown frog species complex
		Ikuo Miura, Foyez Shams, Jun-ichi Ohki, Yasuo Aonishi, Masataka Tagami, Hiroyuki Fujita Chiao Kuwana, Chiyo Nanba, Kosuke Hayashi, Ryoko Yamaji,
		Takanori Matsuo, Mitsuaki Ogata, Shuuji Mawaribuchi, Norio Shimizu and Tariq Ezaz
			Table contents
			Table S1	Page 2
			Table S2	Page 3
			Table S3	Page 4
			Table S4	Page 5
			Table S5-1	Page 6
			Table S5-2	Page 7
			Table S6-1	Page 8
			Table S6-2	Page 9
			Table S7-1	Page 10
			Table S7-2	Page 11
			Table S8-1	Page 12
			Table S8-2	Page 13
			Table S9-1	Page 14
			Table S9-2	Page 15
			Table S10-1	Page 16
			Table S10-2	Page 17
			Table S11	Page 18

## Sheet: Table S1
				Table S1. Number of frogs of Rana tagoi and R. sakuraii used for SNP analyses in this study
			Species	Population (City)	Prefecture	Geographic group	Sex chromosome	male	female	Juvenile
			Rana tagoi	Higashi-naruse A	Akita	North Japan	10	5	4	1
				Higashi-naruse B	Akita		4	3	1	0
				Ichihara	Chiba	East-Japan	21	12	9	0
				Ichihara- one sib			20	10	10	0
				Kamogawa			7	5	2	0
				Akiruno	Tokyo		3	3	0	0
				Hinohara			1	1	0	0
				Hatano	Kanagawa		1	0	1	0
				Ohtsuki	Yamanashi		1	1	0	0
				Kumankogen	Ehime	South Japan	11	5	6	0
				Nagasaki	Ngasaki		13	7	6	0
				Nagasaki- one sib			19	9	10	0
			Rana sakuraii	Akiruno	Tokyo	East Japan	10	4	6	0
				Oume			2	1	1	0
				Hinohara			1	1	0	0
				Takasaki	Gunma		2	1	1	0
				Hatano	Kanagawa		1	1	0	0
				Hanno- one sib	Saitama		19	9	10	0
				Motosu	Gifu	West Japan	4	2	2	0
				Gifu			4	1	3	0
				Gifu- one sib			20	10	10	0
				Chizu	Tottori		5	4	1	0
				Total			179	95	83	1

## Sheet: Table S2
			Table S2. Accession number of mitochondrial genes sequence of 16SrRNA and ND1 used for gene tree analysis
			Species	Population	City	Geographic group or species	Accession No.	Genetic group1)
			Rana tagoi	Akita-A	Higashi-naruse	North Japan	LC795735-38	This study
				Akita-B	Higashi-naruse	North Japan	LC795747-49	This study
				Chiba	Ichihara	East Japan	LC795732-34	This study
				Chiba	Kamogawa	East Japan	LC795729-31	This study
				Tokyo	Nara (Fukasawa)	East Japan	LC795741	This study
				Tokyo	Hinohara	East Japan	LC795739	This study
				Kanagawa	Hanano	East Japan	LC795740	This study
				Miyagi	Sendai	North Japan	AB968302	A1a
				Akita	Noshiro	North Japan	AB968306.1	A1a
				Gunma	Nakanojyo	Central Japan	AB968280.1	A4
				Toyama	Kurobe	Central Japan	AB968286.1	A5
				Okayama	Okayama	West Japan	AB968256.1	B2a
				Fukuoka	Fukuoka	South Japan	AB968255.1	A9a
				Tokushima	Tokushima	South Japan	AB968308.1	A7
				Kyoto	Kyoto	Rana kyoto	AB968262.1	A1b
				Nagano	Neba	R. neba	AB968254.1	A6
				Kagoshima	Yakushima	R. yakushimensisi	AB968292.1	A8
				Nagasaki	Goto	R. matsuoi	AB639538.1	A9c
			Rana sakuraii	Tokyo	Hinohara	East Japan	LC795744-45	This study
				Gunma	Takasaki	East Japan	LC795746	This study
				Gifu	Gifu	West Japan	LC795742	This study
				Tottori	Chizu	West Japan	LC795743	This study
			1) Eto et al., 2012, 2014

## Sheet: Table S3
			Table S3. Sex-linked morphotype of chromosome 7 in Rana tagoi from Chiba populations
						Chromosome 7		No. of
			Prefecture	Population	Sex	ST/st	ST/ST	frogs
			Chiba	Ichihara	Male	11	0	11
					Female	0	7	7
				Kamogawa	Male	1	0	1
				Kimitsu	Male	1	0	1
					Female	0	1	1
				Total		13	8	21
			ST, subtelocentric chromosome
			st, subtelocentric chromosome of which short arm is shorter than ST

## Sheet: Table S4
		Table S4. Morphology of chromosome 7 in Rana tagoi from Akita-A and B (Higashi-Naruse) in North Japan
		Population (City)	Prefecture	Sex	M/M	M/st	st/st	No. of frogs
		Akita-A	Akita	Male	0	0	2	2
		(Higashi-naruse)		Female	0	0	4	4
		Akita-B	Akita	Male	3	2	0	5
		(Higashi-naruse)		Female	2	0	0	2
				Total	5	2	6	13
		ST, subtelocentric chromosome
		st, subtelocentric chromosome of which short arm is shorter than ST
		M, metacentric chromsome

## Sheet: Table S5-1
Table S5. Sex-linked markers isolated from Rana tagoi, Chiba population (Ichihara) in East Japan
	No.	AlleleID	AlleleSequenceRef	male	male	male	male	male	male	male	male	male	male	female	female	female	female	female	female	female	female	female	female
SNP	1	56838307|F|0-20:A>T-20:A>T	TGCAGGTTAATCCTGAAAGAATGAAAAGAAAAAATATAAGCATGAGATCGGAAGAGCGGTTCAGCAGGA	2	2	2	2	2	2	2	2	2	2	1	1	1	1	1	1	1	1	1	1
	2	62518349|F|0-21:T>C-21:T>C	TGCAGAAACTGGATACTGCTCTAAGTTTTGATTTCCATCAAATAAGATTGCTGACATGCAAAGTCGGCA	2	2	2	2	2	2	2	2	2	2	1	1	1	1	1	1	1	1	1	1
	3	62522395|F|0-62:A>C-62:A>C	TGCAGTTTTCAAATATTGTGAGAAGAAATGTTCTTCAAATCCTTCAAGGAAGAAAAAACAATATGGCAT	2	1	2	2	2	2	2	2	2	2	1	1	1	1	1	1	1	1	1	1
	4	62526130|F|0-14:A>C-14:A>C	TGCAGATTGGCCAAAGGATGCACCCGATCTGCATGAGATCGGAAGAGCGGTTCAGCAGGAATGCCGAGA	2	0	2	2	2	2	2	2	2	2	1	1	1	1	1	1	1	1	1	1
	5	62533060|F|0-23:G>A-23:G>A	TGCAGGCACACAGGAGGACTCTGGGCAGGAAGAGGGCGCCGATTGGCTCATTGTTCCCGTCCGCTCTGA	2	2	2	2	0	2	2	1	2	2	1	1	1	1	1	1	1	1	1	1
	6	62538243|F|0-23:A>G-23:A>G	TGCAGATCGGCTTCTGATGTGAAAAAACACAGCAGAAGCAGCCCACCTGTGGCATGAGATCGGAAGAGC	2	2	2	2	2	2	2	2	2	2	1	1	1	1	1	1	1	1	1	1
	7	62539280|F|0-28:T>C-28:T>C	TGCAGGATCCAATCCATTTACACACTGGTGCATGAGATCGGAAGAGCGGTTCAGCAGGAATGCCGAGAC	1	2	2	2	2	2	2	2	2	1	1	1	1	1	1	1	1	1	1	1
	8	62540506|F|0-20:G>A-20:G>A	TGCAGTGACATAAGGGTCAGGTGAAGGAAGCAGCATGAGATCGGAAGAGCGGTTCAGCAGGAATGCCGA	2	2	2	2	2	2	2	2	2	0	1	1	1	1	1	1	1	1	1	1
	9	100223854|F|0-50:C>T-50:C>T	TGCAGTAAAGATCCTGCCTGCAATTTTAGGATGTTTACATCTGCTCTGATCACTTATGAAAGGGACTTG	2	2	2	1	0	2	2	2	2	2	1	1	1	1	1	1	1	1	1	1
	10	100265676|F|0-20:A>G-20:A>G	TGCAGGTAAGCCTAGATTAAAGCTTACCTGTAGGTGCTTGAAATATCTCCCAGACCTGCATGTCACCTG	2	2	2	2	2	2	2	2	2	2	1	1	1	1	1	1	1	1	1	1
	11	62567399|F|0-29:G>A-29:G>A	TGCAGAGGCGCATTGCCGGCGGTATAGCCGTGGTGTCCCATTTTTTCAATGGGAAGGAGCCGACTTTTG	2	2	2	2	2	2	2	2	2	2	1	1	1	1	1	1	1	1	1	1
	12	62561939|F|0-14:T>C-14:T>C	TGCAGCCTCTCTACTCACAGGGACCACAAGCGGGCACCTTCTCCAGGCTCCCGCGGTCACCGTTTTATA	2	2	2	2	2	2	2	2	2	2	1	1	1	1	1	1	1	1	1	1
	13	62558834|F|0-28:G>A-28:G>A	TGCAGCATTCACATTTCTCTCGCCATCCGGCGTTCCCGTTTCAGCATGAGATCGGAAGAGCGGTTCAGC	2	2	2	2	2	2	2	2	2	2	1	1	1	1	1	1	1	1	1	1
	14	62581771|F|0-42:C>T-42:C>T	TGCAGCCGAGCATCGGGACAATGTCTCCCTGGCTGTGATTAGCGCAGCGCCGTGCATGAGATCGGAAGA	2	2	2	2	2	2	2	2	2	2	1	1	1	1	1	1	1	1	1	1
	15	62584070|F|0-20:T>G-20:T>G	TGCAGCCCAGTGGGAGTGGTTTCCCGTTGTGCATGAGATCGGAAGAGCGGTTCAGCAGGAATGCCGAGA	2	0	2	2	0	2	2	2	2	2	1	1	1	1	1	1	1	1	1	1
	16	62585811|F|0-67:G>T-67:G>T	TGCAGGTAAGCCTAGATTAAGGATTACCAGTAGGTGCTTGAAATATCTCCCAGACCTGCATAGCCTAGG	2	2	2	2	0	2	0	2	2	2	1	1	1	1	1	1	1	1	1	1
	17	58109041|F|0-33:T>G-33:T>G	TGCAGAGTGGTACAGAGGTAGGCAGTCATAAATTATGTCATCGGATCGCATGAGATCGGAAGAGCGGTT	2	-	2	2	2	2	2	2	2	2	1	1	1	1	1	1	1	1	1	1
	18	62537116|F|0-66:G>A-66:G>A	TGCAGAAAAATACAGAAGGGGCGGAGACACGACCAGTCACTCTGCACAAGGGGAGAGAGAGAGCAGGAC	1	2	2	2	2	2	2	2	2	2	1	1	1	1	2	1	1	1	1	1
	19	62526777|F|0-20:A>G-20:A>G	TGCAGCTGCTGACATTTAAAAAAGCATGAGATCGGAAGAGCGGTTCAGCAGGAATGCCGAGACCGATCT	2	2	2	2	2	2	2	2	2	2	1	1	1	1	-	1	1	1	1	1
	20	62542926|F|0-27:A>C-27:A>C	TGCAGCAAACACAATGGAATCATCGATAAACCACTCTTTAACGCTGTCTCTATGTTTGGTTGATTTATA	2	2	2	2	2	2	2	2	2	2	1	1	1	1	1	1	-	1	1	1
	21	62559153|F|0-19:T>C-19:T>C	TGCAGCACAGACACTTGATTTGTGGCAAAGACAAGTCCGGAGTTTGCATGAGATCGGAAGAGCGGTTCA	2	2	2	2	2	0	2	2	0	2	1	1	1	1	1	-	1	1	1	1
	22	62584853|F|0-17:G>A-17:G>A	TGCAGGCTCCAGAAGGCGGGACCTGCTGCGTCTCTCGGCCACACTCGGCGGTGCTCGGCAACAGAATGG	2	2	2	2	1	2	2	2	2	1	1	1	1	1	-	1	1	1	1	1
	23	62585568|F|0-14:T>A-14:T>A	TGCAGTGTAGCCTTTCGGCTTCACGTCGGGAACCCTACTGCGCATGAGATCGGAAGAGCGGTTCAGCAG	2	2	2	2	1	2	2	2	1	2	1	1	1	1	1	-	1	1	1	1
	24	62562614|F|0-25:G>A-25:G>A	TGCAGGAGAAGCCTGCGATGTCCCCGTCTTCCATGCTGGCAGCGAGCATCCATTCTTCACCCCTCTTCG	2	2	2	1	2	2	1	2	2	2	1	1	1	1	1	1	2	2	1	1
	25	62547105|F|0-17:T>G-17:T>G	TGCAGCCCGGGTGGAAATAACCCGGATCACCTGACTCCTTCCAAATAAATAGACTATCCCAGCATGAGA	2	2	2	2	2	2	1	-	2	2	1	1	1	1	1	1	2	2	1	1
	26	100011347|F|0-12:G>A-12:G>A	TGCAGCTGGTGCGTCTCATTGCTTGATCTCTCAAAGAAGAACCGTGAGATCCAGCAGCTGGAAGGGGAA	2	2	2	2	2	2	2	2	1	1	0	0	0	0	0	0	0	0	0	0
	27	100014323|F|0-47:G>A-47:G>A	TGCAGGTAAAGGATGCTTATTATGAAAAAATATTTTCTTCCTTTACAGCCCATTTATGTTCTCCTTTCA	2	2	1	2	0	2	2	2	2	2	0	0	0	0	0	0	0	0	0	0
	28	62512648|F|0-36:A>G-36:A>G	TGCAGTCCTTGGGTCCCCGATCTGCACTTCCGGTGCAATGGCGGACAGTTGCGTTCCACTCCGACATGC	0	2	2	2	0	2	2	2	2	2	0	0	0	0	0	0	0	0	0	0
	29	100079790|F|0-20:C>A-20:C>A	TGCAGCACCCATCCACTTCACCGCATGAGATCGGAAGAGCGGTTCAGCAGGAATGCCGAGACCGATCTC	2	2	0	2	2	2	2	2	2	0	0	0	0	0	0	0	0	0	0	0
	30	62514102|F|0-5:C>T-5:C>T	TGCAGCGGCGGCTATGAAAAGGTGCATGAGATCGGAAGAGCGGTTCAGCAGGAATGCCGAGACCGATCT	0	2	2	2	2	2	2	2	2	2	0	0	0	0	0	0	0	0	0	0
	31	100103414|F|0-58:C>A-58:C>A	TGCAGGTGGGCTACCTCCCAGTCTGGAATATTAATCGGGAGCGGTTCCGATTTAGATGCGTTTATTTTG	2	2	2	2	2	2	2	2	1	2	0	0	0	0	0	0	0	0	0	0
	32	62528116|F|0-23:G>A-23:G>A	TGCAGTTATCATAGCAATATTATGAAGTTATGCCATTTCTAAAGCATGAGATCGGAAGAGCGGTTCAGC	2	2	2	2	2	2	2	2	2	2	0	0	0	0	0	0	0	0	0	0
	33	62528504|F|0-17:G>A-17:G>A	TGCAGTTTTACCCCCCGGCTGCCACCTAAAGAAGGGCATGAGATCGGAAGAGCGGTTCAGCAGGAATGC	2	2	2	2	2	2	2	2	2	0	0	0	0	0	0	0	0	0	0	0
	34	62518909|F|0-57:A>C-57:A>C	TGCAGAGAGTGGATGACAATGACATGGTGGTCTACAATGCTTATACAATCCAACAGCACCCTGCAAAGC	2	2	2	2	2	2	2	2	2	2	0	0	0	0	0	0	0	0	0	0
	35	62519805|F|0-57:T>C-57:T>C	TGCAGCCATCTTGAGTAGGGGCAGCTGATTCTTGTAGCATTTACTTCCTGGAATCCATCTGCCCTTAGA	2	2	2	2	2	2	2	2	2	2	0	0	0	0	0	0	0	0	0	0
	36	62532395|F|0-48:G>A-48:G>A	TGCAGCTCCTTCTGTGCTCAGTGGAATGAAGTATTATTCCAAATGTGGGCATTCATATTACACAGTATA	2	2	2	2	2	2	2	2	2	2	0	0	0	0	0	0	0	0	0	0
	37	62534687|F|0-31:T>C-31:T>C	TGCAGTGGTACTAATAGTGTCAGTTGCTTCATTTACAGTATAATTAACTGACAATGGTCTATCTCCAAT	1	2	2	2	2	1	2	2	2	2	0	0	0	0	0	0	0	0	0	0
	38	62539608|F|0-24:T>C-24:T>C	TGCAGGTATGGCGTCCCTTCAGAGTGCATGAGATCGGAAGAGCGGTTCAGCAGGAATGCCGAGACCGAT	2	2	2	2	2	2	2	2	2	1	0	0	0	0	0	0	0	0	0	0
	39	62541149|F|0-31:C>T-31:C>T	TGCAGTACGCCAGCCTGGATTCATCATTAGACGAGTAAAGAGGATTCTATTCGGCATGAGATCGGAAGA	2	2	2	2	2	2	2	2	2	2	0	0	0	0	0	0	0	0	0	0
	40	100207838|F|0-9:C>G-9:C>G	TGCAGGCGTCCTGCATGTTGAACAGTCCTGCATGAGATCGGAAGAGCGGTTCAGCAGGAATGCCGAGAC	2	2	2	2	2	1	2	2	2	2	0	0	0	0	0	0	0	0	0	0
	41	62539793|F|0-5:T>A-5:T>A	TGCAGTAGAGCCGACGTAGACACATACAACCACCCGAAGCATGAGATCGGAAGAGCGGTTCAGCAGGAA	2	2	0	2	2	2	2	2	2	2	0	0	0	0	0	0	0	0	0	0
	42	62541181|F|0-10:A>T-10:A>T	TGCAGAGGACACGGCTTCCTTGCGTGTACCACAAAATACCCTTGCTAGATAGAAGCATGAGATCGGAAG	2	2	2	2	2	2	2	2	2	1	0	0	0	0	0	0	0	0	0	0
	43	62557633|F|0-27:C>T-27:C>T	TGCAGCCTGCTGATTGGATAGTGAAGACGCAGAAACGCACAAATAAATCTGCTCGCTCTGCTCTCTCCT	2	2	2	2	2	2	2	2	2	2	0	0	0	0	0	0	0	0	0	0
	44	100260059|F|0-11:G>A-11:G>A	TGCAGCGGCAGGTCAGGAAGTAGTTAAACACATTATGGGTTTGTTATAACCATAGAGCATGTGTGCACA	2	2	2	2	2	2	2	2	2	2	0	0	0	0	0	0	0	0	0	0
	45	62550162|F|0-6:T>C-6:T>C	TGCAGGTAGGGGACTTATCAAAATTTGGAATCCCCCTTTTTAATGCATGAGATCGGAAGAGCGGTTCAG	2	2	2	2	2	0	2	2	2	2	0	0	0	0	0	0	0	0	0	0
	46	62560840|F|0-36:C>G-36:C>G	TGCAGACTATAAAAATGTTGTCAGATGTGAACACAACGTCCGATTTTCATTTAATTTGTATGGTTTTCG	2	1	2	2	1	2	2	2	2	2	0	0	0	0	0	0	0	0	0	0
	47	62553086|F|0-25:A>G-25:A>G	TGCAGATTGATTTACTAAATTTGCAAATAGACTGTGTACTTTACAAGTGTAGTTGCCCTCTGCATGAGA	2	2	2	2	2	2	2	2	2	2	0	0	0	0	0	0	0	0	0	0
	48	62561785|F|0-23:T>C-23:T>C	TGCAGCCACCGCTCCATACCCACTAAAAACATACAATAGGGGCACTGTTGCTGGGCAACTCTGCATGAG	2	2	2	2	2	2	2	2	2	2	0	0	0	0	0	0	0	0	0	0
	49	62556489|F|0-49:G>A-49:G>A	TGCAGTGTGCCTGGGTCCATGCCAAGTAAGGGCAGCCAAGGCCTGCACCGCTTACTTTCTGTAATGTGT	2	2	2	2	2	2	2	2	2	2	0	0	0	0	0	0	0	0	0	0
	50	62566301|F|0-19:A>C-19:A>C	TGCAGGGGCCTAAAGACAGAAAGCGGATAAAATGCACAAAAATGTGCAATAATGCATGAGATCGGAAGA	2	2	2	2	2	2	2	0	2	2	0	0	0	0	0	0	0	0	0	0
	51	62559492|F|0-25:C>T-25:C>T	TGCAGTAACCCATAGCAACTGCTTACAACTCCTCAAAACCCCTGCATGAGATCGGAAGAGCGGTTCAGC	2	2	2	2	2	2	2	2	2	2	0	0	0	0	0	0	0	0	0	0
	52	62559948|F|0-29:T>C-29:T>C	TGCAGTTTTATCTCCGCCTGACTGCTCCCTTTAAAGGCATGAGATCGGAAGAGCGGTTCAGCAGGAATG	2	2	2	2	2	2	2	2	2	2	0	0	0	0	0	0	0	0	0	0
	53	62568787|F|0-13:A>G-13:A>G	TGCAGGAGTCAACAGATTACTAATGACACCCCAAAAGCAGTGTGTTTGCCTGCTCTGGATCGCATACCA	2	2	1	2	2	2	2	2	2	2	0	0	0	0	0	0	0	0	0	0
	54	62565265|F|0-14:T>G-14:T>G	TGCAGTGTTTTTCTTTCGAGAAACACGAGCGTGTGTATACTGACCGCTCCATGGAAACCCGCGCATGAG	2	2	2	0	2	2	2	2	1	2	0	0	0	0	0	0	0	0	0	0
	55	62551831|F|0-8:A>G-8:A>G	TGCAGCCTAAGATTGCGTAGACCAGCCGTTGCCAAATCTACTGAGCATGAGATCGGAAGAGCGGTTCAG	2	2	2	2	2	2	0	2	2	2	0	0	0	0	0	0	0	0	0	0
	56	62569417|F|0-49:A>G-49:A>G	TGCAGGTTACAATATCGGTAATTACACCATCTTGTCCAGCTAGCAGTTTACAGGCTATGTGCATGAGAT	2	2	2	2	2	2	2	2	2	2	0	0	0	0	0	0	0	0	0	0
	57	62576913|F|0-39:C>T-39:C>T	TGCAGTGCAAGACCAGCAGGGTTATCAAGTTTTCCTGCTCCACACAGAAGTCCGTGATGATAAGCACAG	2	2	2	2	2	1	2	2	2	0	0	0	0	0	0	0	0	0	0	0
	58	62580377|F|0-66:G>C-66:G>C	TGCAGTATATGTGCGTGGGGCGGTAGCTAAGAGGTTAAAGGAGAAGCATGGCCAAAGCTTGTTTGTGCA	2	0	2	2	2	0	2	2	2	2	0	0	0	0	0	0	0	0	0	0
	59	62559506|F|0-31:A>G-31:A>G	TGCAGTACAACTGAGAAAATGTCTTGTGCTCATATAAACACATCTTAGCATGAGATCGGAAGAGCGGTT	2	2	2	2	2	0	2	2	0	2	2	0	0	0	0	0	0	0	0	0
	60	62543487|F|0-21:G>T-21:G>T	TGCAGCCATTCCAAAAATGCTGGTTGCCTGGCTATTATACTGAGCCCGAAGAAATATACAGACCAAGTA	2	2	2	2	2	2	2	2	2	2	0	0	0	0	0	0	0	0	2	0
	61	62526731|F|0-5:C>T-5:C>T	TGCAGCTCGACATTTCATTTTATAGACTGTGCAATAGCATGAGATCGGAAGAGCGGTTCAGCAGGAATG	2	2	2	0	2	2	0	2	2	2	0	0	0	0	-	0	0	0	0	0
	62	62546245|F|0-8:G>T-8:G>T	TGCAGTGCGCCCTTACCTTGGCAGTCAGTAAAGATGTGCCCCACCTACATAACAATACCAATATGAAGA	2	0	2	2	2	2	2	2	2	2	0	0	0	0	0	-	0	0	0	0
	63	62546663|F|0-43:T>G-43:T>G	TGCAGTTGAATGCATTTTGAACTGCATTTCACATTCTTAGACATCCCAAAACCAAGGTAACCTATGGGC	2	2	2	2	0	2	2	2	2	2	0	0	0	0	-	0	0	0	0	0
	64	62548977|F|0-8:T>C-8:T>C	TGCAGAATTATTTATTCAGATAATGCAGCTGAAGCATGAGATCGGAAGAGCGGTTCAGCAGGAATGCCG	2	2	2	2	2	2	2	0	2	2	-	0	0	0	0	0	0	0	0	0
	65	100286519|F|0-16:A>G-16:A>G	TGCAGTAGAGCGATCTAAAAGCGAGGCTTGAGCCGATTGTAGCATGAGATCGGAAGAGCGGTTCAGCAG	2	2	2	2	2	0	2	2	2	2	0	0	0	0	-	0	0	0	0	0
	66	62510442|F|0-57:G>A-57:G>A	TGCAGACCAGTTTCATCGGACCTGTCCGATCGTGTGTACGCGGCCTAACCCTTACGTGGTTCGGAAGGT	1	1	1	1	1	1	1	1	1	1	2	2	2	2	2	2	2	2	2	2
	67	62546974|F|0-20:G>T-20:G>T	TGCAGACGCGCACGGCACTGGATCGAATGAGGGCTCAGGTAAGTAAAAGGTTGGGGGAGGGTAAGGGGA	1	1	1	1	1	1	1	1	1	1	0	2	2	1	2	2	2	2	2	2
	68	100221905|F|0-52:C>T-52:C>T	TGCAGGGAGAGCTGAAGTTTGATAACACCAGGCTCCTTATATTCCCGGACTACTCGGTGGAGACGCAAC	1	1	1	1	1	1	1	1	1	1	2	2	1	2	2	2	2	2	2	2
	69	62574820|F|0-26:G>A-26:G>A	TGCAGACATGTCTGTCGGACATGTCCGCTGGTTAGTACAGAACTCTTCCGCATGAGATCGGAAGAGCGG	1	1	1	1	1	1	1	1	1	1	2	2	2	2	2	2	2	2	2	1
	70	62537701|F|0-15:A>G-15:A>G	TGCAGAACACATGAGAAATGTGCAAGGGATGTTAAATATCGCATGAGATCGGAAGAGCGGTTCAGCAGG	1	1	1	1	1	1	1	1	1	1	2	2	2	2	1	-	2	2	2	2
	71	62529783|F|0-31:T>G-31:T>G	TGCAGACATGCTACAAGAGATGGACAGAGACTACAGGCATGAGATCGGAAGAGCGGTTCAGCAGGAATG	2	1	1	1	1	1	1	1	1	1	2	2	2	2	2	1	2	1	2	2
	72	62571700|F|0-44:C>A-44:C>A	TGCAGTCTCTCACCATCTCCTGCTGCATGACTGTAGTCTCTGACCATCTCATGTAGCATGAGATCGGAA	2	1	1	1	1	1	1	1	1	1	2	1	1	2	2	2	2	2	2	2
	73	62584273|F|0-42:G>A-42:G>A	TGCAGGCTAAAGTAAAGGGGCTGCATGTTACAGGAAGGGGGCGCACATTGCAGGAAAAGGGCTGCATGA	1	2	1	1	1	1	1	1	1	1	2	2	2	2	2	0	2	2	2	0
	74	62558555|F|0-43:C>T-43:C>T	TGCAGAGAGACCATTGATTCCACACAGAGAGCGATGGTCCTTCCCTACAGCATGAGATCGGAAGAGCGG	1	1	1	1	1	0	1	1	2	1	1	2	2	2	2	2	2	2	2	0
	75	62513459|F|0-10:T>C-10:T>C	TGCAGAGGCGTGGGTCCCCGTCTACCGACATCCCTGCCTACAGCATGAGATCGGAAGAGCGGTTCAGCA	0	0	0	0	0	0	0	0	0	0	0	2	2	2	2	2	2	2	2	2
	76	62517825|F|0-10:C>T-10:C>T	TGCAGAAACGCTCAAAAGCATGAGATCGGAAGAGCGGTTCAGCAGGAATGCCGAGACCGATCTCGTATG	0	0	0	0	0	0	0	0	0	0	2	2	2	0	0	2	2	2	2	2
	77	62523691|F|0-5:G>A-5:G>A	TGCAGGAAACTCATCAATAATGACATAATCCTGTAGGGGCAGCCGGGGGTGCCGGTCCTAATAATATCA	0	0	0	0	0	0	0	0	0	0	2	1	2	2	2	2	2	2	2	0
	78	62509966|F|0-65:G>A-65:G>A	TGCAGTTGTATTCTGTCGTACGGGAATTTTTAGTATGATGAGTAACCTCTTCACTTTCAACATGAGACT	0	0	0	0	0	0	0	0	0	0	2	2	2	2	2	1	2	2	1	2
	79	62529261|F|0-40:A>C-40:A>C	TGCAGTGTCTACCTGCTCTACAGTATTTTGCAAACGTGTGAGTTTGCATTTTTTAGCATGAGATCGGAA	0	0	0	0	0	0	0	0	0	0	2	2	2	2	2	2	2	2	2	2
	80	62537328|F|0-30:T>C-30:T>C	TGCAGACCAGTTTCCGCGGACATGTCTCCTTGTGTGTACACGGCCTTAGAGTCCTGATGCGATTGGCGG	0	0	0	0	0	0	0	0	0	0	2	2	2	2	2	2	2	2	2	2
	81	62539276|F|0-20:G>A-20:G>A	TGCAGGATATCCTTGTTAGAGCAGTTGGTTTTACAGCATGAGATCGGAAGAGCGGTTCAGCAGGAATGC	0	0	0	0	0	0	0	0	0	0	2	2	2	2	0	0	2	2	2	2
	82	62542808|F|0-51:C>T-51:C>T	TGCAGATGGGTCTGTGCAGCAAAGCTCAGCAGTGTCATCCTAATCCCCAATCCTCTTCTATCTTTTACC	0	0	0	0	0	0	0	0	0	0	2	1	2	1	2	2	2	2	2	2
	83	62543236|F|0-35:C>T-35:C>T	TGCAGCAGGTGTCAATGTTAAGCTAATGATACCCCCAACACTGATCACAAAAGCAGTGTGTTTGCCTGC	0	0	0	0	0	0	0	0	0	0	2	2	2	2	2	2	0	2	2	0
	84	62547076|F|0-19:C>A-19:C>A	TGCAGCAGTCCCACCCACCCCTTACACAGTCACATCATCTTCTCTCCAATTAGAGATGTGCATGAGATC	0	0	0	0	0	0	0	0	0	0	2	2	0	2	2	2	2	0	2	2
	85	62573292|F|0-33:G>A-33:G>A	TGCAGGACAAGGTTGATGACCACTGTTCTAGGAGACACACAGGTCCCAGAAGACAGCAGGGACCAGTGG	0	0	0	0	0	0	0	0	0	0	2	2	2	2	2	2	2	2	2	2
	86	62577955|F|0-51:A>G-51:A>G	TGCAGAATTCATCCGGCTGCTTCTGTCGCATCAATAATCCACCAATGACCCAGTGCCACTGGATGCCGT	0	0	0	0	0	0	0	0	0	0	2	2	2	2	2	2	2	2	2	2
	87	56836538|F|0-15:A>G-15:A>G	TGCAGACCAGAAGGAAAGATGATTATGAGACCCAGCATGAGATCGGAAGAGCGGTTCAGCAGGAATGCC	0	0	0	0	0	0	0	0	0	2	2	2	2	2	0	2	2	2	2	2
	88	100149010|F|0-11:G>T-11:G>T	TGCAGTCTCTAGCCAGGAATCGTGTGTGTGTTCAGTGGGGTGGTGCACATAAAAGGCATGAGATCGGAA	0	0	0	0	0	0	0	2	0	0	1	2	2	2	2	2	2	2	2	2
	89	62558538|F|0-32:A>G-32:A>G	TGCAGACTTGCTACAACATGGACAGAGACTATACGCATGAGATCGGAAGAGCGGTTCAGCAGGAATGCC	2	0	0	0	0	0	0	0	0	0	0	2	2	2	2	0	2	2	2	2
	90	100350981|F|0-8:T>G-8:T>G	TGCAGTGTTTGTAATATCATGCCTAATTGTTTTTAATTGGAAAAATTTCATTGTCTCCCTCTCTCTTAC	0	0	0	0	0	0	2	0	0	0	2	2	2	2	2	2	0	0	2	2
	91	62560653|F|0-51:G>C-51:G>C	TGCAGAATTCACCCGGCTGCTTCGGTCTTCTTTTACATCAACGAAACAGTGGCACTGGAAGCCATGCAT	0	0	0	0	0	0	-	0	0	0	2	2	2	2	2	2	2	2	2	2
	92	62568787|F|0-5:G>A-5:G>A	TGCAGGAGTCAACAGATTACTAATGACACCCCAAAAGCAGTGTGTTTGCCTGCTCTGGATCGCATACCA	0	0	-	0	0	0	0	0	0	0	2	2	2	2	2	2	2	2	2	2
	93	62541091|F|0-50:C>T-50:C>T	TGCAGTTTTCCTGAGAGTGTGTATACTTACCTGGTGGCCGTGGAAACCCGCGCATGAGATCGGAAGAGC	0	0	0	2	0	0	2	0	0	0	2	2	2	2	2	2	0	0	2	2
	94	62562131|F|0-31:T>C-31:T>C	TGCAGCTACTTGACACAAAACCCCAGTCTCTTGTCTTGTTCTGCACCCAGATCCCCTAGCATGAGATCG	0	0	0	2	0	0	0	0	2	0	0	2	2	2	2	2	2	2	2	2
	95	62552245|F|0-55:C>T-55:C>T	TGCAGACATCTTCCATCAAGTCTACTGCCTTCTAGCACTGGTGAGGCTGTAACTCCTGTGCATGAGATC	0	0	0	2	0	0	2	0	0	0	2	2	2	2	2	2	0	0	2	2
	96	62584985|F|0-10:G>A-10:G>A	TGCAGGCAAAGCCAATAGAATATTAGCATGAGATCGGAAGAGCGGTTCAGCAGGAATGCCGAGACCGAT	0	0	0	0	0	2	0	0	2	0	0	2	2	2	2	2	2	2	2	2
	97	62559273|F|0-31:C>A-31:C>A	TGCAGGCGCAAAGACTAGACAGCTACAATTGCCTGCGCATGAGATCGGAAGAGCGGTTCAGCAGGAATG	0	0	0	-	0	0	-	0	0	0	2	2	2	2	2	2	2	2	2	2
PA	98	62554210	TGCAGCTCTGTGACACAACCATGGGACACCAGCCAACATTGAGTCTGTGGGTCCATTGGGCATGAGATC	1	1	1	1	1	1	1	1	1	1	0	0	0	0	0	0	0	0	0	0
	99	62505916	TGCAGTCCAGAACGAGGCTTGGATCAATTGCATTGTTTGTCATCTATAAGAGGGGATGGCTCAGCATGA	1	1	1	1	1	-	1	1	1	1	0	0	0	0	0	0	0	0	0	0
	100	62509612	TGCAGTCTCTAACCCAAGCCGCGGCGTGTGTGTAACCATTGAGGGCCAGTTCACACCAGACACAGTTCC	1	1	-	1	1	1	1	1	1	1	0	0	0	0	1	0	1	0	0	0
	101	62512778	TGCAGTTTTGCTCTGCTGTTTGGTTAAAAAATAAAAACACCTATGGGAAGTATTAGCTAAGCATGAGAT	1	1	1	1	1	1	1	1	-	1	0	0	0	0	1	0	1	0	0	0
	102	62541013	TGCAGTCGGCTGACATCACTGAGCCAGCCCAAACTCTGCTGGCTCAGCATGAGATCGGAAGAGCGGTTC	1	1	1	1	1	1	1	1	1	-	0	0	0	0	0	0	0	0	0	0
	103	100034000	TGCAGTACGGTCTCCAGCCATACAACTGCGCCCCCCAGACAAAGCCGCAGCCCCGGCCAACGTGGCCCC	-	1	1	1	1	1	1	1	1	-	0	0	0	0	0	0	0	0	0	0
	104	62515477	TGCAGTTGCCACACGTTTTTCGCATGAGATCGGAAGAGCGGTTCAGCAGGAATGCCGAGACCGATCTCG	1	-	-	1	1	1	0	1	1	1	0	0	0	0	0	0	0	0	0	0
	105	100122796	TGCAGCCACTGGCTGCAAGTGCTGATCGAATTCTGCTTTTCCACAATGGCTTTCTGACAAATGGCCTCT	1	1	1	1	1	-	1	-	1	1	0	0	0	0	0	0	0	0	0	0
	106	62525794	TGCAGAGAGCACACCTTGACAGTGGTCAGACTATGCATGAGATCGGAAGAGCGGTTCAGCAGGAATGCC	-	1	1	1	1	-	1	1	1	1	0	0	0	0	0	0	0	0	0	0
	107	62538676	TGCAGCCATATTTCTTCTCTTCCCTCCTTGCCTGTCTTTTCCAGCCTTTGCATGAGATCGGAAGAGCGG	1	1	-	1	1	1	0	1	-	1	0	0	0	0	0	0	0	0	0	0
	108	62524710	TGCAGTGTTCTCTGCTTTCCCCTACTGCTCCCACCATCAATATGGTGATGAGATACTGTGCATGAGATC	-	-	1	1	1	1	1	1	1	1	0	0	0	0	0	0	0	0	0	0
	109	100252348	TGCAGTGAAGGTGTTGGCATCATACAAATGGTTGTCTCTCCGTTTTTTGCATGAGATCGGAAGAGCGGT	1	1	-	1	1	1	0	1	1	-	0	0	0	0	0	0	0	0	0	0
	110	100350515	TGCAGTGCGCTTCAGTTTGTCCCCCAAGCCACGGACATTCGATGTTAGGAATTTTAGCCTGGCCATATG	1	1	1	1	1	1	-	1	1	-	0	0	0	0	0	0	0	0	0	0
	111	11030809	TGCAGGCCATATTTTTGAAAAGGTGCATGAGATCGGAAGAGCGGTTCAGCAGGAATGCCGAGACCGATC	-	1	0	1	1	1	1	1	-	1	0	0	-	0	0	0	1	0	0	0
	112	62559712	TGCAGTGGATCCCTACAGGACAATGGACACTGCTGGATCATTAGGCATGAGATCGGAAGAGCGGTTCAG	-	-	1	1	1	1	1	1	1	1	0	0	0	0	0	0	1	0	0	-
	113	62553717	TGCAGCCCCAGGGCCGCATCTGGCCCTTTGGCTGTCTCTGTCCGGCCTGCCTTGCCCCCACTGTAAGCA	0	0	0	0	0	0	0	0	0	0	0	1	1	1	1	1	1	1	1	-
	114	62504078	TGCAGACAATCCCAGAAAAAACATAAGTCTTGCAGCATGAGATCGGAAGAGCGGTTCAGCAGGAATGCC	0	0	0	0	0	0	0	0	0	0	1	1	0	-	-	1	1	1	1	1
	115	62510828	TGCAGCATTACAGTAACTAGGATACCCTGAGACTGAATGGGAGAACTTGCTAAGTTCCTAACCCTTTAG	0	0	0	0	0	0	0	0	0	0	1	1	1	-	1	1	1	1	1	-
	116	62529434	TGCAGCACAGGTGGTATATATGCTGAGCATGAGATCGGAAGAGCGGTTCAGCAGGAATGCCGAGACCGA	0	0	0	0	0	0	0	0	0	0	0	-	1	1	1	1	-	1	1	1

## Sheet: Table S5-2
	The sex-linked markers of Rana tagoi from Chiba population (Hanno) alighed to genomic sequences of a single chromosome of Rana tamporaria
		No.	ID	Seq,	Blast score	temporaria chromosome
	SNP	1	62518349	TGCAGAAACTGGATACTGCTCTAAGTTTTGATTTCCATCAAATAAGATTGCTGACATGCAAAGTCGGCA	110 2e-22	chr 9
		2	62522395	TGCAGTTTTCAAATATTGTGAGAAGAAATGTTCTTCAAATCCTTCAAGGAAGAAAAAACAATATGGCAT	102 3e-20	chr 9
		3	58109041	TGCAGAGTGGTACAGAGGTAGGCAGTCATAAATTATGTCATCGGATCGCATGAGATCGGAAGAGCGGTT	91.6 7e-17	chr 9
		4	62559153	TGCAGCACAGACACTTGATTTGTGGCAAAGACAAGTCCGGAGTTTGCATGAGATCGGAAGAGCGGTTCA	87.9 8e-16	chr 9
		5	62518909	TGCAGAGAGTGGATGACAATGACATGGTGGTCTACAATGCTTATACAATCCAACAGCACCCTGCAAAGC	119 3e-25	chr 9
		6	62532395	TGCAGCTCCTTCTGTGCTCAGTGGAATGAAGTATTATTCCAAATGTGGGCATTCATATTACACAGTATA	102 3e-20	chr 9
		7	62534687	TGCAGTGGTACTAATAGTGTCAGTTGCTTCATTTACAGTATAATTAACTGACAATGGTCTATCTCCAAT	89.8 2e-16	chr 9
		8	62541149	TGCAGTACGCCAGCCTGGATTCATCATTAGACGAGTAAAGAGGATTCTATTCGGCATGAGATCGGAAGA	108 7e-22	chr 9
		9	62541181	TGCAGAGGACACGGCTTCCTTGCGTGTACCACAAAATACCCTTGCTAGATAGAAGCATGAGATCGGAAG	93.5 2e-17	chr 9
		10	62561785	TGCAGCCACCGCTCCATACCCACTAAAAACATACAATAGGGGCACTGTTGCTGGGCAACTCTGCATGAG	97.1 1e-18	chr 9
		11	62556489	TGCAGTGTGCCTGGGTCCATGCCAAGTAAGGGCAGCCAAGGCCTGCACCGCTTACTTTCTGTAATGTGT	122 2e-26	chr 9
		12	62568787	TGCAGGAGTCAACAGATTACTAATGACACCCCAAAAGCAGTGTGTTTGCCTGCTCTGGATCGCATACCA	111 5e-23	chr 9
		13	62569417	TGCAGGTTACAATATCGGTAATTACACCATCTTGTCCAGCTAGCAGTTTACAGGCTATGTGCATGAGAT	115 4e-24	chr 9
		14	62546245	TGCAGTGCGCCCTTACCTTGGCAGTCAGTAAAGATGTGCCCCACCTACATAACAATACCAATATGAAGA	75.0 7e-12	chr 9
		15	100221905	TGCAGGGAGAGCTGAAGTTTGATAACACCAGGCTCCTTATATTCCCGGACTACTCGGTGGAGACGCAAC	95.3 5e-18	chr 1
		16	62513459	TGCAGAGGCGTGGGTCCCCGTCTACCGACATCCCTGCCTACAGCATGAGATCGGAAGAGCGGTTCAGCA	75.0 7e-12	chr 9
		17	62523691	TGCAGGAAACTCATCAATAATGACATAATCCTGTAGGGGCAGCCGGGGGTGCCGGTCCTAATAATATCA	113 1e-23	chr 9
		18	62529261	TGCAGTGTCTACCTGCTCTACAGTATTTTGCAAACGTGTGAGTTTGCATTTTTTAGCATGAGATCGGAA	87.9 8e-16	chr 9
		19	62539276	TGCAGGATATCCTTGTTAGAGCAGTTGGTTTTACAGCATGAGATCGGAAGAGCGGTTCAGCAGGAATGC	75.0 7e-12	chr 9
		20	62542808	TGCAGATGGGTCTGTGCAGCAAAGCTCAGCAGTGTCATCCTAATCCCCAATCCTCTTCTATCTTTTACC	111 5e-23	chr 9
		21	62558538	TGCAGACTTGCTACAACATGGACAGAGACTATACGCATGAGATCGGAAGAGCGGTTCAGCAGGAATGCC	62.1 5e-08	chr 9
		22	62568787	TGCAGGAGTCAACAGATTACTAATGACACCCCAAAAGCAGTGTGTTTGCCTGCTCTGGATCGCATACCA	111 5e-23	chr 9
	PA	23	62512778	TGCAGTTTTGCTCTGCTGTTTGGTTAAAAAATAAAAACACCTATGGGAAGTATTAGCTAAGCATGAGAT	100 1e-19	chr 9
		24	62541013	TGCAGTCGGCTGACATCACTGAGCCAGCCCAAACTCTGCTGGCTCAGCATGAGATCGGAAGAGCGGTTC	73.1 2e-11	chr 9
		25	100122796	TGCAGCCACTGGCTGCAAGTGCTGATCGAATTCTGCTTTTCCACAATGGCTTTCTGACAAATGGCCTCT	63.9 1e-08	chr 4
		26	62525794	TGCAGAGAGCACACCTTGACAGTGGTCAGACTATGCATGAGATCGGAAGAGCGGTTCAGCAGGAATGCC	73.1 2e-11	chr 9
		27	62559712	TGCAGTGGATCCCTACAGGACAATGGACACTGCTGGATCATTAGGCATGAGATCGGAAGAGCGGTTCAG	75.0 7e-12	chr 9
		28	62553717	TGCAGCCCCAGGGCCGCATCTGGCCCTTTGGCTGTCTCTGTCCGGCCTGCCTTGCCCCCACTGTAAGCA	106 2e-21	chr 9
		29	62510828	TGCAGCATTACAGTAACTAGGATACCCTGAGACTGAATGGGAGAACTTGCTAAGTTCCTAACCCTTTAG	87.9 8e-16	chr 9
		30	6.65552e+07	TGCAGGTTAATCCTGAAAGAATGAAAAGAAAAAATATAAGCATGAGATCGGAAGAGCGGTTCAGCAGGA	67.6 1e-09	chr 9

## Sheet: Table S6-1
	Table S6. Sex-linked markers isolated from Rana tagoi, Nagasaki population (Nagasaki Prefecture) in South Japan
	No.	AlleleID	AlleleSequenceRef	male	male	male	male	male	male	male	male	male	female	female	female	female	female	female	female	female	female	female
SNP	1	100010260|F|0-39:T>C-39:T>C	TGCAGCGGCTGGTATTCTTATCTTCTCTGTGGCCTTGACTATTTATAAAGTGTTAAAAATGCATGAGAT	2	2	-	2	1	2	2	2	2	0	0	0	0	0	0	0	0	0	0
	2	62508299|F|0-9:A>G-9:A>G	TGCAGCATCAGCTAGGAAGGCCACCGCACTACCAATGAGCTGTAGTGAGTTCAGAATTTCTTTGGATTT	2	2	2	2	2	2	0	2	2	0	0	0	0	0	0	0	0	0	0
	3	100080794|F|0-11:A>T-11:A>T	TGCAGTATGTTATTTGCATCTGGCATGAGATCGGAAGAGCGGTTCAGCAGGAATGCCGAGACCGATCTC	2	2	2	2	2	2	2	2	2	0	0	0	0	0	0	0	0	0	0
	4	62514168|F|0-27:G>A-27:G>A	TGCAGCTATTGTATTCTGACAACTGGTGGTGCTAATATGCAGCTGTATGCATGAGATCGGAAGAGCGGT	2	2	2	2	1	2	2	2	2	0	0	0	0	0	0	0	0	0	0
	5	62515256|F|0-27:A>T-27:A>T	TGCAGTGCACCACAAAAATGCTCTGAAATGCACTTCATTGGTGCTTGCTAATGCATGAGATCGGAAGAG	2	2	2	2	2	2	2	2	0	0	0	0	0	0	0	0	0	0	0
	6	62507524|F|0-36:C>A-36:C>A	TGCAGAACATGGGTGCACATGTTACAGCTCTCTGCCCATAACACTGTATATTTCAGACCTGTAGGAAGT	2	2	2	2	2	2	2	2	2	0	0	0	0	0	0	0	0	0	0
	7	62555660|F|0-40:G>A-40:G>A	TGCAGTAAGGGAAAAGTGGCAGTAAAAATGGCAGCGACCGGCTCGGGTCAGAACTGCGCATGAGATCGG	2	2	1	2	2	2	2	2	2	0	0	0	0	0	0	0	0	0	0
	8	62508567|F|0-32:A>C-32:A>C	TGCAGCTAGACTATTTTTCAGATATGAAAAAAACACCTTTAAGCCTGTGTGTATTTGCATATGGCTTTG	2	2	2	2	2	-	1	2	2	0	-	0	0	0	0	0	0	0	0
	9	62507800|F|0-66:T>A-66:T>A	TGCAGAGAGCTGGCTGAAGAGGCTGTCTATTGAAGATCTGGTCTGGTATCTGGTATAGAGTGTTGCTTG	2	2	0	2	2	2	2	2	2	1	1	1	1	1	1	1	1	1	1
	10	62545813|F|0-39:C>T-39:C>T	TGCAGTATGTGTAGCTTCTGGCTTTTAATATTTTTTTGGCCAGAACACTGCTTTACATCTATGCATGAG	2	0	2	2	2	2	2	2	2	1	1	1	1	1	1	1	1	1	1
	11	62566540|F|0-8:G>T-8:G>T	TGCAGTTAGCAGATACCAAAATTTGTTATAGATGGTGCGTACCTTGGCATGAGATCGGAAGAGCGGTTC	2	2	2	0	2	2	2	2	2	1	1	1	1	1	1	1	1	1	-
	12	62542280|F|0-12:T>G-12:T>G	TGCAGAGAGCCGTTGACTGTCAGTCACCCATTCTATGCTCTGCCCATTCATCCTCACTGGAGTGCTGGG	2	0	2	2	2	2	2	2	2	1	1	-	1	1	1	1	-	1	1
	13	62519349|F|0-9:C>T-9:C>T	TGCAGATTGCCTTATACTTTAATGGTATGAAGTTGATAATTGTTCTCAGGCAGGGTTTTGATTGTGTTT	1	1	1	1	1	1	1	1	1	2	2	2	0	2	2	2	2	2	0
	14	62538754|F|0-17:G>A-17:G>A	TGCAGCCTCATGCAAATGGGCACAGTGAGGCATGAGATCGGAAGAGCGGTTCAGCAGGAATGCCGAGAC	0	0	0	0	0	0	0	0	0	2	2	2	2	2	2	2	2	2	2
	15	100203407|F|0-27:C>A-27:C>A	TGCAGGAAGATGTTATTTCACCCTAGACACATTGCCCATTTTCTTCCCCATTGCTGCATGAGATCGGAA	0	1	0	0	0	0	0	0	0	1	2	1	2	2	2	2	2	2	2
PA	16	62566540	TGCAGTTAGCAGATACCAAAATTTGTTATAGATGGTGCGTACCTTGGCATGAGATCGGAAGAGCGGTTC	1	1	1	-	1	1	1	1	1	0	0	0	0	0	0	0	0	0	0
	17	62576781	TGCAGTACATTGAAAAGATTTTGAAAGCTTAGTTTACTTTAGTAACCATGGCATGAGTGGAAAAGGCCT	1	1	1	1	1	1	1	1	1	0	0	-	0	0	0	0	0	0	0
	18	100412467	TGCAGTGAATTGGTGCAGGTGACACCTGGCAGCACTAAACCAAGTTAAAGGGGAATTGCATGAGATCGG	1	-	1	1	1	1	1	1	1	0	0	0	0	0	0	0	1	0	-
	19	62521387	TGCAGTACACTTGTGTCTGTGTGTCATCATAGACTAGTCAGCGCGGGCAGCGGGAGTGGCACCGTACAA	1	1	1	-	1	1	0	1	1	0	0	0	0	0	0	0	-	0	-
	20	62580064	TGCAGCGTAGGGGAGGTGGCACTTATAGTGGTGACGTCACGGGACCCAAGATGCTTTGTGATACGTTTT	-	1	1	1	1	1	1	1	1	0	0	1	0	0	-	0	-	0	0
	21	62559454	TGCAGGCGCTCTAGAACTAGCAAGCCTTGCTTACCAGAGTTGTCTCGATCATGGCATGAGATCGGAAGA	0	0	0	0	0	0	0	0	0	-	1	1	1	0	1	1	1	1	1
	22	100001878	TGCAGCTCATGTTGTAGCCGCATCCATCATATGTGTCGGCATGAGATCGGAAGAGCGGTTCAGCAGGAA	0	1	0	0	0	0	0	0	0	1	-	1	1	1	0	1	1	1	-
	23	62528375	TGCAGCTGCACGGGTTGGGAAATGTCTCACTATCCGCTCCCCACTGCGCATGAGATCGGAAGAGCGGTT	0	0	0	0	0	0	0	0	0	-	1	1	1	1	1	1	-	1	1

## Sheet: Table S6-2
		The sex-linked markers of Rana tagoi from Nagasaki population alighed to genomic sequences of a single chromosome of Rana tamporaria
			No.	ID	Seq,	Blast score	temporaria chromosome
		SNP	1	100010260	TGCAGCGGCTGGTATTCTTATCTTCTCTGTGGCCTTGACTATTTATAAAGTGTTAAAAATGCATGAGAT	121 8e-26	chr 13
			2	62514168	TGCAGCTATTGTATTCTGACAACTGGTGGTGCTAATATGCAGCTGTATGCATGAGATCGGAAGAGCGGT	52.8 3e-05	chr 4
			3	62508567	TGCAGCTAGACTATTTTTCAGATATGAAAAAAACACCTTTAAGCCTGTGTGTATTTGCATATGGCTTTG	119 3e-25	chr 13
			4	62519349	TGCAGATTGCCTTATACTTTAATGGTATGAAGTTGATAATTGTTCTCAGGCAGGGTTTTGATTGTGTTT	117 1e-24	chr 13
			5	100203407	TGCAGGAAGATGTTATTTCACCCTAGACACATTGCCCATTTTCTTCCCCATTGCTGCATGAGATCGGAA	106 2e-21	chr 13
		PA	6	62580064	TGCAGCGTAGGGGAGGTGGCACTTATAGTGGTGACGTCACGGGACCCAAGATGCTTTGTGATACGTTTT	78.7 5e-13	chr 13
			7	62559454	TGCAGGCGCTCTAGAACTAGCAAGCCTTGCTTACCAGAGTTGTCTCGATCATGGCATGAGATCGGAAGA	91.6 7e-17	chr 13
			8	62528375	TGCAGCTGCACGGGTTGGGAAATGTCTCACTATCCGCTCCCCACTGCGCATGAGATCGGAAGAGCGGTT	86.1 3e-15	chr 13

## Sheet: Table S7-1
	Table S7. Sex-linked markers isolated from Rana tagoi, Akita-A population (Akita Prefecture) in Noth Japan
	No.	AlleleID	AlleleSequenceRef	Male	Male	Male	Male	Male	Male	Male	Male	Female	Female	Female	Female	Female	Female	Female	Female
SNP	1	100039993|F|0-59:C>T-59:C>T	TGCAGGTTCCATTAAAGCGGTTATGGATGCCCAACCATCCGATACTAAAAAATGCGATGCGGGGGGGCG	0	2	2	2	2	2	2	2	0	0	0	0	0	0	0	2
	2	100059868|F|0-36:G>T-36:G>T	TGCAGGCGTCCCCCTGGGGGTCTGGGTTGGCTAATGGTATGCTCTGCATCAGCCGCTGTCTTCACTATG	0	2	2	2	2	2	2	2	0	0	0	0	0	0	0	1
	3	100099741|F|0-8:A>G-8:A>G	TGCAGTGGATGCCATTGGCTCCCACTGCTGTCAATCACAGCCAGTGAGCCAATAAAGAGAGTGTGGACA	2	0	2	2	2	2	2	2	0	0	2	0	0	0	0	0
	4	100156861|F|0-19:C>T-19:C>T	TGCAGTGGGAAGGAGGGAGCCAGGGAAGTAGGGGGAATCTGTGCTGTAAAGGGTGATTAGGGTGTACCT	2	2	2	2	2	0	2	2	0	0	0	0	2	0	0	0
	5	62545812|F|0-24:G>A-24:G>A	TGCAGTATGTGATCCAACAAACTCGTGCGTTAAGTAGGATGTTTTGCAATTTAAATTTTTGTCATCTAT	0	2	2	2	2	2	2	2	0	0	0	0	0	0	0	2
	6	100079621|F|0-46:C>T-46:C>T	TGCAGCTGAAGTAGTTTGGGACTTGTCTCCTAAGCTTTTCATGGTGCGCATGAGATCGGAAGAGCGGTT	0	2	2	2	-	2	2	2	0	0	0	0	0	0	0	2
	7	62520132|F|0-53:T>C-53:T>C	TGCAGCTCCATCAGCCCCTATGTTAATCCGGCCCTGATGATAGAGAGAGGATGTGCATAAGCATGAGAT	2	2	2	2	2	2	1	2	1	1	1	1	1	1	1	2
	8	62559214|F|0-9:A>G-9:A>G	TGCAGGATGAGATATGTGTAGACCAGCCAGTGTCCTCTACGGAGCATGAGATCGGAAGAGCGGTTCAGC	1	2	1	1	1	1	1	1	2	2	2	1	2	2	2	2
	9	100056328|F|0-37:T>G-37:T>G	TGCAGCCAAGCAGCAGGGAGAATCTGTTCAGCACAGGTTGATTTAGGGTATGCCTGGGCACACCTGGCA	0	2	0	0	0	0	0	0	2	0	2	2	2	2	2	2
	10	100155525|F|0-23:T>C-23:T>C	TGCAGTCCTGCGTCCCGACTCCCTGGCATGAGATCGGAAGAGCGGTTCAGCAGGAATGCCGAGACCGAT	2	0	0	0	0	0	0	0	0	2	2	2	2	2	2	2
	11	62585552|F|0-20:T>C-20:T>C	TGCAGTCAGGTCGAGACCCCTGATGAGGACGACAAGCATGAGATCGGAAGAGCGGTTCAGCAGGAATGC	0	2	0	0	0	0	0	0	2	2	2	2	2	2	2	2
PA	12	100010163	TGCAGTGTAATCCACACTGCGTGACGCGAGGGCCGAGTCCTGCTTTCTGTGTCAATAGAAGCAGAACAT	0	1	1	1	1	1	1	-	0	0	0	0	0	0	0	1
	13	100001419	TGCAGCACTGGATTAGTGGTCCCCCCGCACCAAGCTATGGCACAGGTGAGACTCAGATAGTGGACTTCG	1	0	-	1	1	1	1	1	0	-	1	0	0	0	0	0
	14	62532318	TGCAGCTCACACCGAGAGTTTTGGTCAAGTACTCGCCCATACCAAGTACTGATACTGATGCAAATCACA	1	0	1	1	1	1	1	-	0	-	1	0	0	0	0	0
	15	100079721	TGCAGGCATGAGAAAGAGAGGGTCAGAGAGACCGCAGACATGAGAAAGAGGCATGAGATCGGAAGAGCG	1	0	1	-	1	1	1	1	0	1	-	0	0	0	0	0
	16	62555879	TGCAGTCACATTCAGTGGGCAGTATCCCCTATTGAATGCGGCTCATTCAACTGAATAAGCACATCCTGC	1	0	-	1	1	1	1	1	0	1	-	0	0	0	0	0
	17	100162690	TGCAGTATGGGACAGGAGAGAAGAAAGCTTTCTGCTTGTTCTTCCTCCCTCCCAATTGGTCACAGCAGA	1	0	1	1	-	1	1	1	0	-	1	0	0	0	0	0
	18	100138820	TGCAGGTGGCAGCAGTGGAGTCAAGGTTTGGGTGCTCTTCCCAGCAGCCAATCACAAGGGGTTTTTCCT	0	-	0	1	0	0	0	0	1	1	1	1	1	1	1	1
	19	100043180	TGCAGTATTTGTAGCTGCTGGCTTTTAATATTTTTTTTTTGAGCGGACATCCGCTTTAAGTATTAGACT	0	-	0	0	1	0	0	0	-	0	1	1	1	1	1	1

[truncated: 8 more sheets: Table S7-2, Table S8-1, Table S8-2, Table S9-1, Table S9-2, Table S10-1, Table S10-2, Table S11]
